# Supplementary material for: Structural Variations in the Central Heterocyclic Scaffold of Tripartite 2,6-Difluorobenzamides: Influence on Their Antibacterial Activity against MDR Staphylococcus aureus
Source: Molecules. 2022 Oct 5;27(19):6619. doi: 10.3390/molecules27196619 (PMC9573484; doi:10.3390/molecules27196619)
Supplement: Supplementary file 1 [file molecules-27-06619-s001.zip]

Archive with 1 entries (1 files):
- molecules-1945323-supplementary.pdf
